# Supplementary material for: Surveillance of Human Rotavirus in Wuhan, China (2011–2019): Predominance of G9P[8] and Emergence of G12
Source: Pathogens. 2020 Oct 2;9(10):810. doi: 10.3390/pathogens9100810 (PMC7600066; doi:10.3390/pathogens9100810)
Supplement: Supplementary file 1 [file pathogens-09-00810-s001.zip]

Archive with 18 entries (17 files):
- Supplementary Materials/
- Supplementary Materials/Figure S1.jpg
- Supplementary Materials/Figure S1.pdf
- Supplementary Materials/Figure S2.jpg
- Supplementary Materials/Figure S2.pdf
- Supplementary Materials/Figure S3.jpg
- Supplementary Materials/Figure S3.pdf
- Supplementary Materials/Figure S4.jpg
- Supplementary Materials/Figure S4.pdf
- Supplementary Materials/Figure S5.jpg
- Supplementary Materials/Figure S5.pdf
- Supplementary Materials/Figure S6.jpg
- Supplementary Materials/Figure S6.pdf
- Supplementary Materials/Figure S7.jpg
- Supplementary Materials/Figure S7.pdf
- Supplementary Materials/Table S1.xlsx
- Supplementary Materials/Table S2.xlsx
- Supplementary Materials/Table S3.xlsx
