# Supplementary material for: Surveillance of Human Rotavirus in Wuhan, China (2011–2019): Predominance of G9P[8] and Emergence of G12
Source: Pathogens. 2020 Oct 2;9(10):810. doi: 10.3390/pathogens9100810 (PMC7600066; doi:10.3390/pathogens9100810)
Supplement: Supplementary file 1 [file pathogens-09-00810-s001.zip › Supplementary Materials/Table S1.xlsx]

## Sheet: Sheet1
Table S1 Frequency of G- and P- genotypes of RVA detected in children and adults in Wuhan between 2011 and 2019
Genotypes	Jun.2011-May.2012		Jun.2012-May.2013		Jun.2013-May.2014		Jun.2014-May.2015		Jun.2015-May.2016		Jun.2016-May.2017		Jun.2017-May.2018		Jun.2018-May.2019		Total
	C1	A2	C	A	C	A	C	A	C	A	C	A	C	A	C	A	C	A
G1P[8]	50	22	15	6	13	1	2	1	8	1	2	1	0	0	0	0	90	32
G1P[4]	1	0	2	0	0	0	0	0	0	0	0	0	0	0	0	0	3	0
G2P[4]	13	8	5	4	16	3	4	3	24	4	14	5	6	6	3	1	85	34
G2P[8]	0	0	0	0	0	0	0	0	1	0	0	1	0	0	0	0	1	1
G3P[8]	10	6	30	5	18	3	12	3	6	0	8	0	2	0	0	0	86	17
G3P[4]	1	0	0	0	0	0	0	0	1	0	0	0	0	0	0	0	2	0
G4P[6]	1	0	0	0	0	0	0	0	0	0	0	0	0	0	0	0	1	0
G9P[6]	0	0	1	0	0	0	0	0	0	1	0	0	0	0	0	0	1	1
G9P[8]	38	18	122	18	122	12	127	30	132	17	113	34	86	44	113	24	853	197
G9P[4]	1	0	0	1	1	0	0	0	0	0	1	1	0	0	0	0	3	2
G12P[6]	0	0	0	0	0	0	0	0	0	0	0	0	0	0	0	1	0	1
Total	115	54	175	34	170	19	145	37	172	23	138	42	94	50	116	26	1125	285
1C, Children; 2A, Adults
