# Supplementary material for: Surveillance of Human Rotavirus in Wuhan, China (2011–2019): Predominance of G9P[8] and Emergence of G12
Source: Pathogens. 2020 Oct 2;9(10):810. doi: 10.3390/pathogens9100810 (PMC7600066; doi:10.3390/pathogens9100810)
Supplement: Supplementary file 1 [file pathogens-09-00810-s001.zip › Supplementary Materials/Table S2.xlsx]

## Sheet: Sheet1
Table S2 Frequency of G- and P- genotypes of RVA detected in children in Wuhan between 2011 and 2019
Genotypes	Age groups										Total
	0-6m		7-12m		13-24m		25-60m		5-14y
	Number of specimens	Proportion (%)	Number of specimens	Proportion (%)	Number of specimens	Proportion (%)	Number of specimens	Proportion (%)	Number of specimens	Proportion (%)	Number of specimens	Proportion (%)
G1P[8]	19	12.8378	49	9.12477	15	4.2735	1	1.66667	4	17.3913	88	7.86416
G1P[4]	0	0	1	0.18622	1	0.2849	1	1.66667	0	0	3	0.268097
G2P[4]	8	5.40541	36	6.70391	23	6.55271	5	8.33333	5	21.7391	77	6.88114
G2P[8]	1	0.675676	2	0.372439	1	0.2849	1	1.66667	3	13.0435	8	0.714924
G3P[8]	10	6.75676	46	8.56611	26	7.40741	1	1.66667	2	8.69565	85	7.59607
G3P[4]	1	0.675676	0	0	0	0	0	0	0	0	1	0.0893655
G4P[6]	0	0	1	0.18622	0	0	0	0	0	0	1	0.0893655
G9P[6]	1	0.675676	0	0	0	0	0	0	0	0	1	0.0893655
G9P[8]	106	71.6216	398	74.1155	279	79.4872	51	85	9	39.1304	843	75.3351
G9P[4]	2	1.35135	4	0.744879	6	1.7094	0	0	0	0	12	1.07239
Total	148	100	537	100	351	100	60	100	23	100	1119	100
