# Supplementary material for: Surveillance of Human Rotavirus in Wuhan, China (2011–2019): Predominance of G9P[8] and Emergence of G12
Source: Pathogens. 2020 Oct 2;9(10):810. doi: 10.3390/pathogens9100810 (PMC7600066; doi:10.3390/pathogens9100810)
Supplement: Supplementary file 1 [file pathogens-09-00810-s001.zip › Supplementary Materials/Table S3.xlsx]

## Sheet: Sheet2
Table S3 Primers used for RT-PCR and sequencing in this study
Primer	Target Gene	Polarity	Sequences (5'-3')	Purpose	References	Product size (bp)
Beg9	VP7	＋	GGCTTTAAAAGAGAGAATTTCCGTCTGG	RT-PCR & Sequencing	[63]	1062
End9	VP7	－	GGTCACATCATACAATTCTAATCTAAG	RT-PCR & Sequencing	[63]
VP7F	VP7	＋	ATGTATGGTATTGAATATACCAC	RT-PCR & Sequencing	[64]	881
VP7R	VP7	－	AACTTGCCACCATTTTTTCC	RT-PCR	[64]
Con3M2	VP4	＋	TGGCTTCGCTCATTTATAGACA	RT-PCR & Sequencing	This study	876
Con2	VP4	－	ATTTCGGACCATTTATAACC	RT-PCR & Sequencing	[62]
G12 -7 775F	VP7	＋	CATGTACTATACGGAATTGC	Sequencing	This study
G12 -7 445R	VP7	－	CAATATTGTAATCACAATAT	Sequencing	This study
VP4-1	VP4	＋	GGCTATAAAATGGCTTCGCTCA	RT-PCR & Sequencing	This study	1100
VP4-P6-2	VP4	－	CACTGGCCACGCACCAACAGGT	RT-PCR & Sequencing	This study
VP4-P6-220M	VP4	－	GGTTGATAAGGACCATCGAG	Sequencing	This study
NSP3-452F	NSP3	＋	ATGAARGANAAAATWGAACG	Sequencing	This study
NSP3-664R	NSP3	－	ATRACRTTYTGAAGAGAGTWC	Sequencing	This study
